# Supplementary material for: Semaglutide Selectively Improves Metabolic and Cognitive Function in 5xFAD Mice
Source: Int J Mol Sci. 2026 Jun 11;27(12):5311. doi: 10.3390/ijms27125311 (PMC13300714; doi:10.3390/ijms27125311)
Supplement: Supplementary file 1 [file ijms-27-05311-s001.zip]

Archive with 1 entries (1 files):
- ijms-4316399-supplementary.pdf
